# Supplementary material for: Short- and Long-Interval Prime-Boost Vaccination with the Candidate Vaccines MVA-SARS-2-ST and MVA-SARS-2-S Induces Comparable Humoral and Cell-Mediated Immunity in Mice
Source: Viruses. 2023 May 17;15(5):1180. doi: 10.3390/v15051180 (PMC10222707; doi:10.3390/v15051180)
Supplement: Supplementary file 1 [file viruses-15-01180-s001.zip]

Archive with 1 entries (1 files):
- viruses-2401380-supplementary.pdf
